# Supplementary material for: Colistin Use in European Livestock: Veterinary Field Data on Trends and Perspectives for Further Reduction
Source: Vet Sci. 2022 Nov 21;9(11):650. doi: 10.3390/vetsci9110650 (PMC9697203; doi:10.3390/vetsci9110650)
Supplement: Supplementary file 1 [file vetsci-09-00650-s001.zip]

Archive with 3 entries (3 files):
- Table S1. EN - Metaphylaxis in livestock and poultry survey form_R2.pdf
- Table S2. STROBE statement.pdf
- Table S3. Checklist for Reporting Results of Internet E-Surveys (CHERRIES).pdf
